# Supplementary material for: Zinc(II) Iminopyridine Complexes as Antibacterial Agents: A Structure-to-Activity Study
Source: Int J Mol Sci. 2024 Apr 4;25(7):4011. doi: 10.3390/ijms25074011 (PMC11012978; doi:10.3390/ijms25074011)
Supplement: Supplementary file 1 [file ijms-25-04011-s001.zip]

Archive with 1 entries (1 files):
- ijms-2777788-supplementary.pdf
